# Supplementary material for: Spatiotemporal forecasting of opioid-related fatal overdoses: towards best practices for modeling and evaluation
Source: Am J Epidemiol. 2024 Sep 13;194(6):1776–82. doi: 10.1093/aje/kwae343 (PMC12133270; doi:10.1093/aje/kwae343)
Supplement: Web_Material_kwae343 [file web_material_kwae343.zip]

Archive with 1 entries (1 files):
- HeutonBestPracticesSupplementProof.docx
